# Supplementary material for: Advances in Portable Biosensor-Based Test Kits for Pesticide Residue Screening in Agricultural Products: A Systematic Review
Source: Foods. 2026 Apr 17;15(8):1412. doi: 10.3390/foods15081412 (PMC13115446; doi:10.3390/foods15081412)
Supplement: Supplementary file 1 [file foods-15-01412-s001.zip]

Archive with 1 entries (1 files):
- foods-4249382-supplementary.pdf
